# Supplementary material for: The Influence of Droplet Size and Emulsifiers on the In Vitro Digestive Properties of Bimodal Oil-in-Water Emulsions
Source: Foods. 2025 Apr 1;14(7):1239. doi: 10.3390/foods14071239 (PMC11988771; doi:10.3390/foods14071239)
Supplement: Supplementary file 1 [file foods-14-01239-s001.zip]

Archive with 1 entries (1 files):
- foods-3529653-supplementary.pdf
